# Supplementary material for: An External Validation Study on Two Pre-Trained Large Language Models for Multimodal Prognostication in Laryngeal and Hypopharyngeal Cancer: Integrating Clinical, Treatment, and Radiomic Data to Predict Survival Outcomes with Interpretable Reasoning
Source: Bioengineering (Basel). 2025 Dec 10;12(12):1345. doi: 10.3390/bioengineering12121345 (PMC12729448; doi:10.3390/bioengineering12121345)
Supplement: Supplementary file 1 [file bioengineering-12-01345-s001.zip]

Archive with 3 entries (3 files):
- Supplementary Figures S1.pdf
- Supplementary File S1.pdf
- Supplementary Table S1.pdf
